# Supplementary material for: The Effects of Outdoor Activity on Patient-Reported Visual Outcomes Under Perioperative Management Using Cyclosporine and Rebamipide
Source: Diagnostics (Basel). 2025 Jun 26;15(13):1629. doi: 10.3390/diagnostics15131629 (PMC12248811; doi:10.3390/diagnostics15131629)
Supplement: Supplementary file 1 [file diagnostics-15-01629-s001.zip]

Archive with 1 entries (1 files):
- diagnostics-3695554-supplementary.pdf
